# Supplementary material for: High Uric Acid Levels in Acute Myocardial Infarction Provide Better Long-Term Prognosis Predictive Power When Combined with Traditional Risk Factors
Source: J Clin Med. 2022 Sep 21;11(19):5531. doi: 10.3390/jcm11195531 (PMC9573253; doi:10.3390/jcm11195531)
Supplement: Supplementary file 1 [file jcm-11-05531-s001.zip]

Archive with 1 entries (1 files):
- jcm-1871091-supplementary.pdf
